# Supplementary material for: Genome-Wide Identification and Bioinformatics Analyses of Host Defense Peptides Snakin/GASA in Mangrove Plants
Source: Genes (Basel). 2023 Apr 16;14(4):923. doi: 10.3390/genes14040923 (PMC10137857; doi:10.3390/genes14040923)
Supplement: Supplementary file 1 [file genes-14-00923-s001.zip]

Archive with 1 entries (1 files):
- genes-2257908-supplementary.pdf
